# Supplementary material for: Seagrass Posidonia is impaired by human-generated noise
Source: Commun Biol. 2021 Jun 15;4:743. doi: 10.1038/s42003-021-02165-3 (PMC8206088; doi:10.1038/s42003-021-02165-3)
Supplement: Supplementary file 2 — Supplementary Data 1 [file 42003_2021_2165_MOESM2_ESM.xlsx]

## Sheet: Root
EXPERIMENT		Control		Exposed
PRE	0.05	360	342
	0.25	370	363
	0.5	346	363
	0.75	366	363
	0.95	359	360
0h	0.05	375	339
	0.25	390	387
	0.5	345	364
	0.75	366	341
	0.95	378	384
24h	0.05	341	350	26	32	19	26	18	23	30	16	19	36
	0.25	377	384	32	28	18	18	22	26	29	18	24	26
	0.5	356	326	19	25	29	17	25	31	22	22	25	23
	0.75	363	379	28	12	31	26	18	29	19	26	31	19
	0.95	396	328	16	19	33	24	24	18	22	29	16	29
48h	0.05	333	369	14	18	14	16	15	16	10	9	15	10
	0.25	396	357	18	17	8	15	15	12	16	10	18	15
	0.5	351	398	8	18	10	12	18	17	16	15	13	16
	0.75	361	336	15	18	16	10	12	17	15	18	6	18
	0.95	382	364	15	8	22	18	11	7	13	13	18	14
96h	0.05	345	351	4	3	2	9	7	4	7	9	2	4
	0.25	312	338	4	6	9	6	5	2	7	5	5	2
	0.5	366	346	6	2	7	3	5	9	6	2	5	7
	0.75	387	389	8	7	2	6	0	8	8	2	5	7
	0.95	345	335	3	8	6	2	10	4	2	7	8	8
120h	0.05	356	345	3	8	0	3	1	5	2	4	4	5
	0.25	345	370	6	3	5	0	2	5	3	4	4	2
	0.5	310	380	5	0	4	3	6	2	7	2	3	1
	0.75	378	344	5	1	3	3	7	4	5	0	5	4
	0.95	345	367	1	4	6	7	5	0	2	6	0	2
		REPLICATE 1							REPLICATE 2
		Control		Exposed					Control		Exposed
PRE	0.05	355	350						347	343
	0.25	358	370						351	357
	0.5	364	356						380	360
	0.75	365	366						352	388
	0.95	360	362						358	349
0h	0.05	370	350						350	333
	0.25	358	340						336	386
	0.5	394	356						401	351
	0.75	342	390						345	388
	0.95	360	336						359	345
120h	0.05	341	349	4	6	1	2	2	345	350	5	7	4	5	2
	0.25	369	386	5	5	1	1	4	356	339	2	2	2	4	1
	0.5	362	328	4	1	4	4	3	370	345	0	3	4	0	5
	0.75	365	369	6	0	4	2	5	369	380	5	2	6	4	2
	0.95	399	336	0	3	7	8	3	385	335	4	5	0	3	4
