# Supplementary material for: Seagrass Posidonia is impaired by human-generated noise
Source: Commun Biol. 2021 Jun 15;4:743. doi: 10.1038/s42003-021-02165-3 (PMC8206088; doi:10.1038/s42003-021-02165-3)
Supplement: Supplementary file 3 — Supplementary Data 2 [file 42003_2021_2165_MOESM3_ESM.xlsx]

## Sheet: Rhizome
EXPERIMENT		Control		Exposed
PRE	0.05	366	369
	0.25	361	366
	0.5	354	355
	0.75	372	370
	0.95	343	356
0h	0.05	365	378
	0.25	352	356
	0.5	346	398
	0.75	371	351
	0.95	339	402
24h	0.05	335	375	49	39	44	42	48	38	52	46	43	38
	0.25	378	387	44	45	49	46	48	43	51	49	42	36
	0.5	364	352	52	47	41	39	42	42	36	45	41	51
	0.75	366	339	47	46	39	48	36	56	38	36	44	44
	0.95	365	353	43	49	48	40	51	45	44	51	46	41
48h	0.05	377	358	16	13	7	11	12	16	12	9	10	16
	0.25	363	366	20	18	12	14	6	6	16	6	16	11
	0.5	329	375	10	9	18	12	15	10	6	12	9	10
	0.75	400	359	9	18	10	9	16	9	10	12	9	12
	0.95	336	344	11	6	14	10	9	7	16	10	10	16
96h	0.05	385	367	6	5	6	5	4	6	5	5	6	6
	0.25	357	401	6	7	7	4	3	5	6	5	4	5
	0.5	325	338	3	6	7	5	5	4	7	5	5	6
	0.75	396	354	4	4	4	5	6	4	5	7	7	7
	0.95	348	339	7	3	3	5	2	6	2	7	6	7
120h	0.05	360	368	0	0	5	4	4	2	3	0	1	9
	0.25	336	343	1	2	14	2	0	3	3	0	0	6
	0.5	378	339	2	5	0	0	10	1	4	9	0	0
	0.75	396	373	12	0	1	3	2	0	0	3	4	0
	0.95	347	341	3	0	0	2	11	1	1	2	3	2
		REPLICATE 1							REPLICATE 2
		Control		Exposed					Control		Exposed
PRE	0.05	365	363						370	366
	0.25	360	362						365	359
	0.5	353	348						342	346
	0.75	360	360						377	369
	0.95	350	343						341	345
0h	0.05	350	365						369	363
	0.25	367	375						345	345
	0.5	360	350						340	367
	0.75	360	360						369	355
	0.95	350	325						340	346
120h	0.05	363	372	1	4	5	0	2	366	380	5	2	3	0	4
	0.25	357	356	5	0	3	1	3	397	358	2	1	4	1	5
	0.5	345	339	4	3	3	3	0	336	325	5	3	3	3	1
	0.75	380	355	5	2	0	4	3	375	399	0	1	1	2	1
	0.95	342	356	2	1	1	3	4	338	345	3	0	0	5	2
